# Supplementary material for: Interactions of proteins with biogenic iron oxyhydroxides and a new culturing technique to increase biomass yields of neutrophilic, iron-oxidizing bacteria
Source: Front Microbiol. 2014 May 30;5:259. doi: 10.3389/fmicb.2014.00259 (PMC4038746; doi:10.3389/fmicb.2014.00259)
Supplement: Supplementary file 1 [file DataSheet1.XLS]

## Sheet: Osmotic-shock and crude fractio
Table S1. List of proteins identified in the osmotic-shock fraction (gray) and crude fraction (extracted with NaOH; green).
Gene Product Name	kDa	pI	NCBI Accession Number	NCBI GI Number	In Both Fractions?	Normalized # of Assigned Spectra
phosphoglycerate kinase	40.8	4.83	ZP_01452849	114777935	Y	220
phosphopyruvate hydratase	44.3	4.76	ZP_01452207	114777196	Y	150
S-adenosylmethionine synthetase	43.2	4.96	ZP_01451852	114776809	Y	87
probable aminotransferase	43.7	5.72	ZP_01451788	114776745	Y	71
3-isopropylmalate dehydrogenase	38.8	4.83	ZP_01451249	114775681	Y	68
phosphoserine aminotransferase	37.8	4.88	ZP_01451559	114776514	Y	66
glycine/serine hydroxymethyltransferase	45.2	6.07	ZP_01451251	114775683	Y	59
dna polymerase III subunit beta	40.6	4.98	ZP_01453678	114778881	Y	50
diaminobutyrate--2-oxoglutarate aminotransferase	46.7	4.95	ZP_01452744	114777813	Y	39
Aspartate/tyrosine/aromatic aminotransferase	43.2	5.54	ZP_01452956	114778056	Y	39
threonine synthase	48.2	5.66	ZP_01452465	114777468	Y	33
hypothetical protein SPV1_12395	43.4	5.84	ZP_01453444	114778628	Y	32
morphinone reductase	38.9	5.12	ZP_01452280	114777269	Y	25
6-phosphofructokinase	42.2	5.29	ZP_01451349	114776304	Y	25
3-dehydroquinate synthase	40.3	6.31	ZP_01451843	114776800	Y	21
pilin glycosylation protein	42.7	5.13	ZP_01452758	114777827	Y	14
succinyl-diaminopimelate desuccinylase	39.5	4.67	ZP_01452698	114777738	Y	12
adenylosuccinate synthetase	46.1	5.41	ZP_01451231	114775663	Y	12
glyceraldehyde-3-phosphate dehydrogenase type I	35.7	5.18	ZP_01452848	114777934	Y	11
hypothetical protein SPV1_07556	45.3	5.25	ZP_01452526	114777545		11
hypothetical protein SPV1_07114	39.5	9.47	ZP_01452133	114777113	Y	11
glutamate-1-semialdehyde-2, 1-aminomutase	46	5.08	ZP_01451038	114775470	Y	9
putative homocysteine synthase	45.4	5.34	ZP_01452839	114777925	Y	9
biosynthetic alanine racemase	38.4	5.26	ZP_01452486	114777489		7
DNA-directed RNA polymerase alpha subunit	35.8	4.56	ZP_01453604	114778797	Y	5
gamma-glutamyl phosphate reductase	45	5.29	ZP_01451775	114776732	Y	5
HflK-like protein	41.2	6.21	ZP_01451118	114775550	Y	5
Glycosyltransferase involved in cell wall biogenesis	46.3	5.27	ZP_01453385	114778558	Y	4
possible lipoprotein precursor (vacJ) transmembrane	41.4	5.36	ZP_01452296	114777285	Y	4
3-oxoacyl-(acyl-carrier-protein) synthase II	43	5.37	ZP_01452101	114777081	Y	4
Aminotransferase class V	42.1	5.44	ZP_01453102	114778230		4
Ribulose-bisphosphate carboxylase	51.1	5.57	ZP_01451219	114775651	Y	4
acetate kinase	43.8	5.76	ZP_01452385	114777388		4
pyrrolo quinoline quinone	41.9	5.85	ZP_01453109	114778237	Y	4
threonine synthase	37.7	5.92	ZP_01450991	114775423	Y	4
Aminotransferase class I and II	43.7	6.17	ZP_01450993	114775425	Y	4
capsular polysaccharide synthesis enzyme Cap5G	43.2	6.19	ZP_01452516	114777535	Y	4
putative fructose-1 6-bisphosphatase	33.6	5.26	ZP_01452846	114777932	Y	3
Carboxynorspermidine decarboxylase	41.8	5.31	ZP_01452243	114777232		3
DegT/DnrJ/EryC1/StrS family protein	40.5	5.74	ZP_01451305	114776260	Y	3
anthranilate synthase component II (trpD)	36	5.76	ZP_01453430	114778614		3
Phosphopyruvate hydratase	44.3	4.76	ZP_01452207	114777196	Y	52
diaminobutyrate--2-oxoglutarate aminotransferase	46.7	4.95	ZP_01452744	114777813	Y	44
Glycine/serine hydroxymethyltransferase	45.2	6.07	ZP_01451251	114775683	Y	41
DNA-directed RNA polymerase, alpha subunit	35.8	4.56	ZP_01453604	114778797	Y	40
hypothetical protein SPV1_07114	39.5	9.47	ZP_01452133	114777113	Y	34
glyceraldehyde-3-phosphate dehydrogenase, type I	35.7	5.18	ZP_01452848	114777934	Y	34
Aspartate/tyrosine/aromatic aminotransferase	43.2	5.54	ZP_01452956	114778056	Y	31
HflK-like protein	41.2	6.21	ZP_01451118	114775550	Y	29
translation elongation factor Tu	43.1	4.94	ZP_01453633	114778826		29
Phosphoglycerate kinase	40.8	4.83	ZP_01452849	114777935	Y	29
6-phosphofructokinase	42.2	5.29	ZP_01451349	114776304	Y	28
putative fructose-1,6-bisphosphatase	33.6	5.26	ZP_01452846	114777932	Y	28
S-adenosylmethionine synthetase	43.2	4.96	ZP_01451852	114776809	Y	24
threonine synthase	48.2	5.66	ZP_01452465	114777468	Y	23
putative polysaccharide export protein wza	48.9	8.94	ZP_01452534	114777553		21
glutamate-1-semialdehyde-2,1-aminomutase	46	5.08	ZP_01451038	114775470	Y	20
F0F1 ATP synthase subunit beta	50.1	5.02	ZP_01452380	114777383		19
fructose-1,6-bisphosphatase	33.6	4.74	ZP_01452349	114777352		19
ABC transporter phosphate-binding protein	37	9.4	ZP_01452134	114777114		18
DNA polymerase III subunit beta	40.6	4.98	ZP_01453678	114778881	Y	18
probable aminotransferase	43.7	5.72	ZP_01451788	114776745	Y	16
aspartate-semialdehyde dehydrogenase	37	4.75	ZP_01451248	114775680		16
heat shock protein dnaJ; chaperone with DnaK	41.6	6.83	ZP_01452573	114777592		15
pyrrolo-quinoline quinone	41.9	5.85	ZP_01453109	114778237	Y	15
Adenylosuccinate synthetase	46.1	5.41	ZP_01451231	114775663	Y	15
3-oxoacyl-(acyl-carrier-protein) synthase II	43	5.37	ZP_01452101	114777081	Y	15
chorismate mutase/prephenate dehydratase	42	5.48	ZP_01452686	114777726		13
phosphoserine aminotransferase	37.8	4.88	ZP_01451559	114776514	Y	13
recombinase A	35.8	5.63	ZP_01450931	114775363		12
NAD(P)(+) transhydrogenase (AB-specific)	32.4	4.8	ZP_01453641	114778834		12
Peptidase S41A, C-terminal protease	47.9	9.32	ZP_01451770	114776727		10
putative zinc protease-like signal peptide protein	47.8	9.18	ZP_01453254	114778409		10
hypothetical protein SPV1_05278	37.3	9	ZP_01451282	114775714		10
TolB protein, putative	40.1	8.96	ZP_01453440	114778624		10
Aminotransferase, class I and II	43.7	6.17	ZP_01450993	114775425	Y	10
putative homocysteine synthase	45.4	5.34	ZP_01452839	114777925	Y	10
glycine cleavage system T protein	39.3	5.76	ZP_01453654	114778855		9
ribonuclease D	45.6	5.75	ZP_01451235	114775667		9
NAD-dependent epimerase/dehydratase	42.4	5.63	ZP_01452983	114778096		9
Sulfate adenylyltransferase, large subunit	46.7	4.99	ZP_01452474	114777477		9
3-isopropylmalate dehydrogenase	38.8	4.83	ZP_01451249	114775681	Y	9
hypothetical protein SPV1_08611	39.4	4.8	ZP_01452676	114777716		9
outer membrane protein A precursor	38.7	8.89	ZP_01453252	114778405		8
4-hydroxy-3-methylbut-2-en-1-yl diphosphate synthase	39.5	5.75	ZP_01452426	114777429		8
Tfp pilus assembly protein, ATPase PilU	44.7	5.62	ZP_01452095	114777075		8
gamma-glutamyl phosphate reductase	45	5.29	ZP_01451775	114776732	Y	8
morphinone reductase	38.9	5.12	ZP_01452280	114777269	Y	8
flagellar protein	36.6	4.86	ZP_01451489	114776444		8
Tfp pilus assembly protein, ATPase PilU	42.9	5.75	ZP_01451484	114776439		7
trypsin domain/PDZ domain protein	48.4	9.36	ZP_01451885	114776842		6
citrate synthase	43.4	6.28	ZP_01453486	114778674		6
threonine synthase	37.7	5.92	ZP_01450991	114775423	Y	6
Ubiquinone biosynthesis hydroxylase, UbiH/UbiF/VisC/COQ6	43.4	5.73	ZP_01451333	114776288		6
Glutamine synthetase type I	45.2	5.72	ZP_01451283	114776238		6
1-deoxy-D-xylulose 5-phosphate reductoisomerase	38.7	5.66	ZP_01452808	114777894		6
3,4-dihydroxy-2-butanone 4-phosphate synthase/GTP cyclohydrolase II	44.6	5.58	ZP_01451440	114776395		6
possible lipoprotein precursor (vacJ) transmembrane	41.4	5.36	ZP_01452296	114777285	Y	6
argininosuccinate synthase	45.7	5.26	ZP_01451989	114776946		6
probable diaminopimelate decarboxylase protein	42.1	5.18	ZP_01453443	114778627		6
Zinc-containing alcohol dehydrogenase superfamily protein	37.9	4.64	ZP_01452431	114777434		6
flagellar motor switch protein FliM	37	4.14	ZP_01452555	114777574		6
Peptidase M16	48.7	9.26	ZP_01453255	114778410		5
3-dehydroquinate synthase	40.3	6.31	ZP_01451843	114776800	Y	5
uroporphyrinogen decarboxylase	39.3	5.31	ZP_01453573	114778763		5
hypothetical protein SPV1_05994	47.4	5.29	ZP_01452864	114777950		5
Fructose-bisphosphate aldolase, class II, Calvin cycle subtype	37	5.23	ZP_01452851	114777937		5
Carbamoyl-phosphate synthase, small subunit	40.2	5.22	ZP_01452844	114777930		5
3-oxoacyl-(acyl-carrier-protein) synthase III	36.5	5.17	ZP_01452105	114777085		5
saccharopine dehydrogenase	45.5	4.99	ZP_01452242	114777231		5
ATP-citrate lyase/succinyl-CoA ligase:ATP-grasp domain	41	4.71	ZP_01453034	114778147		5
acriflavin resistance protein E precursor; probable RND efflux membrane fusion protein precursor	41.1	9.48	ZP_01452283	114777272		4
Aminotransferase, class V	40.3	6.08	ZP_01453511	114778699		4
phenylalanyl-tRNA synthetase alpha subunit	39.7	6.07	ZP_01452012	114776992		4
GDP-fucose synthetase	40.6	6.06	ZP_01452985	114778098		4
hypothetical protein SPV1_12395	43.4	5.84	ZP_01453444	114778628	Y	4
tryptophan synthase subunit beta	45	5.83	ZP_01453181	114778322		4
pyruvate dehydrogenase complex, E1 component, pyruvate dehydrogenase alpha subunit	38.5	5.68	ZP_01453674	114778875		4
hypothetical protein SPV1_03753	40.5	5.44	ZP_01450977	114775409		4
probable ornithine decarboxylase	46.7	5.19	ZP_01453130	114778271		4
hypothetical protein SPV1_00315	45.2	5.1	ZP_01452776	114777845		4
NADH dehydrogenase subunit D	45.1	5.07	ZP_01452361	114777364		4
protein-export membrane protein SecD	57.1	7.85	ZP_01452897	114777997		3
possible pseudouridine synthase	36.2	6.3	ZP_01451055	114775487		3
cytochrome c peroxidase family protein	36	6.17	ZP_01450952	114775384		3
Ribulose-bisphosphate carboxylase	51.1	5.57	ZP_01451219	114775651	Y	3
phospho-2-dehydro-3-deoxyheptonate aldolase	39.1	5.53	ZP_01453707	114778913		3
ketol-acid reductoisomerase	36.3	5.45	ZP_01452955	114778055		3
sensory box protein	41.7	5.42	ZP_01451765	114776722		3
putative aminopeptidase 2	47.8	5.16	ZP_01451801	114776758		3
GGDEF family protein	41.3	4.97	ZP_01451244	114775676		3
putative UDP-glucose dehydrogenase	49.3	4.94	ZP_01452537	114777556		3
hypothetical protein SPV1_08361	45	4.65	ZP_01452626	114777666		3
type IV pilus biogenesis protein PilM	38.5	4.44	ZP_01453215	114778368		3
50S ribosomal protein L18	12.5	11.13	ZP_01453615	114778808		2
30S ribosomal protein S4	23.9	9.74	ZP_01453605	114778798		2
4-hydroxy-3-methylbut-2-en-1-yl diphosphate synthase	44.6	9.38	ZP_01452425	114777428		2
methylamine utilization protein/Cytochrome c peroxidase	38.7	9.34	ZP_01451839	114776796		2
ErfK/YbiS/YcfS/YnhG	47.3	9.13	ZP_01451766	114776723		2
cytochrome C oxidase heme b and copper-binding subunit	52.8	8.86	ZP_01453765	114778976		2
RibD	41	7.83	ZP_01452021	114777001		2
translocation protein TolB precursor	46.3	7.22	ZP_01451343	114776298		2
Sun protein	44.4	6.72	ZP_01451122	114775554		2
GTP-binding protein, GTP1/OBG family	37	6.53	ZP_01451777	114776734		2
capsular polysaccharide synthesis enzyme Cap5G	43.2	6.19	ZP_01452516	114777535	Y	2
Dioxygenase	51.4	6.12	ZP_01450924	114775356		2
tryptophanyl-tRNA synthetase	39.5	6.04	ZP_01451501	114776456		2
FAD dependent oxidoreductase	44.8	6.02	ZP_01451387	114776342		2
type I secretion outer membrane efflux protein	48.2	5.98	ZP_01451458	114776413		2
DegT/DnrJ/EryC1/StrS family protein	40.5	5.74	ZP_01451305	114776260	Y	2
S-adenosylmethionine:tRNA ribosyltransferase-isomerase	37	5.66	ZP_01453059	114778172		2
gamma-glutamyl kinase	41.7	5.65	ZP_01451776	114776733		2
adenosylmethionine--8-amino-7-oxononanoate transaminase	46.1	5.65	ZP_01453287	114778442		2
Sensory histidine kinase (with HAMP and PAS domains)	43.2	5.63	ZP_01452130	114777110		2
alanine dehydrogenase	39.5	5.32	ZP_01452344	114777347		2
Glycosyltransferase involved in cell wall biogenesis	46.3	5.27	ZP_01453385	114778558	Y	2
pilin glycosylation protein	42.7	5.13	ZP_01452758	114777827	Y	2
F0F1 ATP synthase subunit alpha	54.7	5.07	ZP_01452378	114777381		2
ATP-dependent protease ATP-binding subunit	45.7	5.06	ZP_01452049	114777029		2
cytochrome oxidase, cytochrome c subunit	32.64	5.02	ZP_01453764	114778975		2
nitroreductase family protein, putative	44	4.83	ZP_01452279	114777268		2
succinyl-diaminopimelate desuccinylase	39.5	4.67	ZP_01452698	114777738	Y	2
